# Supplementary material for: Multivariate classification of Brugada syndrome patients based on autonomic response to exercise testing
Source: PLoS One. 2018 May 15;13(5):e0197367. doi: 10.1371/journal.pone.0197367 (PMC5953462; doi:10.1371/journal.pone.0197367)
Supplement: S1 Table — Estimated features include the LF, LFnu, HF, HFnu and LFHF mean values at different time periods of the exercise test, leading to 60 HRV features for the 105 BS patients under study. (XLSX) [file pone.0197367.s001.xlsx]

## Sheet: Hoja1
ID	HFnu_warmup1	HFnu_warmup2	HFnu_exercise1	HFnu_exercise2	HFnu_exercise3	HFnu_exercise_last	HFnu_recovery1	HFnu_recovery2	HFnu_recovery3	HFnu_recovery4	HFnu_recovery5	HFnu_recovery6	LFHF_warmup1	LFHF_warmup2	LFHF_exercise1	LFHF_exercise2	LFHF_exercise3	LFHF_exercise_last	LFHF_recovery1	LFHF_recovery2	LFHF_recovery3	LFHF_recovery4	LFHF_recovery5	LFHF_recovery6	LF_warmup1	LF_warmup2	LF_exercise1	LF_exercise2	LF_exercise3	LF_exercise_last	LF_recovery1	LF_recovery2	LF_recovery3	LF_recovery4	LF_recovery5	LF_recovery6	HF_warmup1	HF_warmup2	HF_exercise1	HF_exercise2	HF_exercise3	HF_exercise_last	HF_recovery1	HF_recovery2	HF_recovery3	HF_recovery4	HF_recovery5	HF_recovery6	LFnu_warmup1
1	24.1097	11.2062	9.1074	7.50495	18.3407	90.9922	75.9548	58.0765	13.407	6.87693	15.5267	12.5988	3.20797	12.5617	11.9102	19.1131	8.11287	0.100263	0.321256	1.07518	9.52166	17.3986	6.45075	8.53426	630.562	1153.1	1179.13	1093.61	468.374	2.924	10.7064	21.8518	125.437	862.491	472.572	824.224	198.572	100.34	88.9393	65.2025	47.101	33.1368	32.9028	30.9143	13.3883	44.7653	74.6227	101.443	75.8903
2	10.6614	22.1891	13.3893	30.9665	34.0167	64.2646	38.6751	38.1151	29.9288	8.07305	14.5389	10.4623	9.01477	3.83075	7.65896	2.39913	1.98599	0.560213	1.72291	1.75012	2.41553	14.4377	5.97354	9.32527	1477.6	469.927	592.798	58.8367	27.0569	0.532749	3.49004	4.75561	7.48051	58.4531	31.9863	281.757	166.824	121.173	83.6684	24.9934	13.3404	0.959036	1.86992	2.80786	3.02895	3.88006	5.54932	27.1611	89.3386
3	33.2327	38.6315	32.3412	39.4444	61.0154	86.8655	80.6393	73.8644	74.5349	72.6125	42.5249	27.308	2.1939	1.62802	2.24061	2.12095	0.689007	0.157104	0.241106	0.380046	0.363236	0.39886	1.67537	2.84198	361.418	143.885	240.72	181.85	49.8074	7.31728	14.1166	17.0043	15.5419	11.9016	46.6335	117.469	165.422	90.5572	105.77	93.2504	66.2088	42.8944	58.5297	45.8948	43.6473	28.4778	33.5746	42.0054	66.7673
4	13.7663	8.27213	14.9389	22.5592	32.9375	17.6307	8.19919	14.667	13.0609	3.92736	17.5957	14.799	10.8875	16.5766	13.2241	4.98248	2.26863	4.78602	12.0452	6.15761	7.09476	37.0149	5.56726	7.9959	176.039	234.403	105.254	20.4268	12.1	19.2407	70.3896	30.1368	35.4026	202.171	26.4769	102.361	22.9815	14.5166	9.25295	5.69526	5.95845	4.03726	5.89599	4.7187	4.85831	5.33462	5.50772	13.8104	86.2337
5	22.3811	13.7255	8.81163	24.9963	14.9556	67.7537	29.8047	45.2589	50.5368	9.86578	1.60876	5.46933	3.70392	6.81367	10.9549	3.24708	6.86178	0.483856	3.03402	2.06337	1.1423	20.0869	80.209	17.6565	1249.54	2266.54	3282.99	487.342	1180.67	1.1304	7.24852	12.0155	25.0488	138.649	747.119	253.723	338.567	332.275	294.147	145.478	170.712	2.40273	2.30696	10.7454	27.9431	9.24951	9.5673	13.9929	77.6189
6	11.8987	19.2085	7.62915	13.0015	18.8058	41.3536	18.5004	19.0371	21.5198	17.0043	38.9388	16.6999	8.54468	4.7803	16.8773	8.35732	5.07313	1.47604	5.16612	4.3218	3.77279	5.92967	1.74733	5.48539	1968.98	308.841	312.876	65.5424	22.5703	2.6129	17.1913	45.0185	59.258	147.765	49.6618	833.678	251.741	70.7928	18.6189	9.80291	4.54259	1.75365	3.0566	10.4503	15.2382	25.6312	27.1198	117.899	88.1013
7	20.015	12.8546	26.6859	44.5768	53.8049	29.3487	57.0149	27.8407	20.9784	20.1374	6.88127	8.55397	4.32747	8.6992	5.92717	1.34384	0.883595	2.59993	0.791514	2.85767	6.4866	4.1026	17.1716	11.9273	69.3839	200.46	269.32	21.5252	5.39922	3.96023	3.72191	14.9823	31.8958	15.7873	21.4274	31.5369	14.512	19.6924	43.218	15.2391	6.3305	1.62041	4.91139	4.89584	5.43557	3.23932	1.18398	2.25367	79.985
8	10.0033	7.35514	14.6889	31.8182	48.7225	51.698	50.371	27.8488	12.2573	20.3278	19.9139	13.2368	9.29622	15.7255	12.823	2.2709	1.40712	0.94278	1.20157	3.2288	9.20601	4.45476	4.31699	6.90192	2263.51	3393.97	1412.02	85.603	46.1892	4.59945	40.7568	55.4829	160.089	118.889	344.656	798.755	254.766	231.268	82.4184	38.4085	37.9779	4.83661	45.6918	15.243	17.8784	31.0715	85.6816	116.823	89.9967
9	22.5993	18.2619	21.8011	31.6636	29.2352	58.8445	19.6866	20.5324	9.69466	13.1043	6.6942	9.89416	3.79272	5.04011	5.14446	2.29648	2.89128	0.724576	5.11714	5.35456	10.5008	8.16192	16.8149	10.2597	612.725	801.739	1167.94	293.483	321.259	1.89234	8.03654	23.8537	99.6864	161.434	299.279	260.5	164.928	169.42	212.668	126.769	108.262	2.72883	1.42362	5.28739	9.88272	19.9831	19.7547	25.8828	77.4007
10	6.70216	16.8162	21.5447	23.7209	26.1326	69.5323	45.9597	45.1176	24.0321	9.68246	12.9761	20.236	14.1878	5.48923	4.13085	4.25199	3.06398	0.44588	1.20294	1.44799	3.5103	12.5151	7.61939	5.03838	1267.01	1005.89	533.74	635.897	331.838	3.59711	30.5777	60.8931	139.978	604.6	461.649	367.709	85.9662	194.386	134.771	153.985	107.571	8.19575	23.8134	41.1319	39.6478	53.5714	59.1623	91.443	93.2978
11	6.28521	11.9836	5.17467	7.50421	23.1354	46.9446	28.7621	43.4961	42.1971	9.06392	7.90227	9.89924	30.4634	9.7153	23.2758	15.4628	3.45374	1.24594	2.73429	1.33225	1.75714	18.7455	12.3707	9.67127	418.993	431.069	1233.44	361	31.4694	0.441947	1.54647	3.03826	3.82536	38.9012	22.2862	18.5337	24.4228	47.744	57.2287	21.4803	9.14449	0.364922	0.563148	2.3028	2.56634	2.35686	1.81387	1.9104	93.7148
12	50.2897	35.9048	53.6236	78.205	87.0812	85.9912	69.1587	74.679	58.8947	73.0769	60.1469	54.259	1.07298	1.83047	0.947873	0.295928	0.149934	0.165005	0.484007	0.404885	0.719053	0.381755	0.676468	0.856229	17816.2	7101.37	2431.55	1021.74	384.186	143.665	1310.52	898.29	1650.2	951.733	5730.16	36863	23901.1	3889.73	2494.72	3665.76	2529.47	865.278	2640.19	2423.97	2334.76	2559.52	7197.13	47691.8	49.7103
13	18.5781	18.149	30.2745	27.4953	39.2381	32.8804	28.6143	19.7516	29.7625	12.4097	9.04679	9.86934	4.53623	4.80379	2.67932	2.77229	1.75053	2.46335	2.77242	4.34222	2.77867	9.63462	10.4673	9.66453	1711.53	906.035	367.794	304.484	51.3719	3.22737	5.95961	22.3041	12.7775	91.7069	111.965	237.258	418.716	193.52	129.355	105.931	27.4288	1.31575	2.24302	5.04662	5.40449	9.95596	10.0423	24.2419	81.4219
14	18.7182	15.0535	23.3367	37.8914	33.2345	40.8623	22.4026	10.1363	8.24178	4.26431	5.32337	4.97287	5.48171	5.87245	3.51582	1.80766	2.34671	1.6015	4.58315	9.40304	11.6532	24.366	19.751	24.7259	266.874	356.364	106.194	33.0225	31.1987	1.62848	15.0951	27.8439	40.0755	143.508	165.344	249.11	48.6308	60.6675	29.1863	18.8853	10.9619	1.02205	2.60991	2.91002	3.55788	5.70785	8.38976	9.07307	81.2818
15	50.1072	27.6038	39.312	38.121	38.4723	58.411	24.334	27.8236	26.4224	9.18645	19.2994	8.15392	1.10239	2.93713	1.59475	1.72406	1.72994	0.728384	3.98488	2.86619	3.29669	12.5646	4.62136	13.762	1925.27	2904.47	258.949	210.634	71.25	0.792347	7.74852	8.87479	13.9119	49.9737	32.7681	159.751	1792.82	1045.74	160.141	143.093	45.5592	1.10433	1.89387	3.34075	4.26738	4.37243	6.95374	12.9065	49.8928
16	17.8092	24.4116	47.788	58.1534	30.6843	54.3317	40.6003	53.0607	32.3672	25.2335	23.8877	22.2348	4.73718	3.30338	1.30686	0.881508	2.29502	0.892252	1.65439	0.923708	3.54147	3.92773	3.36269	3.69074	419.159	663.466	1846.52	684.011	293.333	11.818	68.5987	129.433	250.814	227.002	365.235	370.595	89.3341	194.079	2734	1650.28	133.282	13.5881	56.8351	147.702	108.162	67.1863	110.536	96.4019	82.1908
17	10.6088	13.6164	24.2961	17.2086	8.98369	55.9745	33.4303	18.7543	15.9036	16.9138	23.4226	17.4506	8.92716	8.38167	3.18712	6.02283	13.6681	0.888456	3.09066	4.44094	6.28583	5.15509	3.44647	5.01312	333.731	320.072	59.0032	53.4019	38.6276	1.19294	3.67419	5.45336	6.60584	29.4495	36.1602	79.194	37.6529	40.4196	19.9871	10.919	3.48262	1.50475	1.29175	1.22944	1.13226	6.23659	10.8184	15.6694	89.3912
18	12.6069	12.0998	3.33234	10.3065	21.0255	75.001	69.9426	47.5625	41.2502	30.1535	17.6908	8.56578	12.098	9.82181	40.2689	9.26825	6.27931	0.344822	0.454692	1.21165	1.45583	3.25623	4.81449	15.0829	142.433	134.212	386.087	53.0654	54.616	2.30873	4.40457	16.9223	31.5108	54.3506	27.3685	70.6055	15.2881	14.8997	8.28523	5.70616	11.8003	8.07545	8.95118	14.3014	21.4678	23.0734	5.71139	4.29714	87.3931
19	23.9064	34.6916	39.7227	20.7886	26.6164	58.3281	41.4985	65.5016	79.3121	68.2755	65.3	45.652	3.38051	1.93128	1.5901	4.12459	3.67375	0.844481	2.19335	0.535145	0.263418	0.481973	0.591232	1.24116	1226.01	1031.8	714.828	440.661	319.459	6.42546	72.2679	59.3351	68.2423	119.446	112.795	241.364	361.556	526.958	474.296	106.986	102.421	7.12688	36.1107	102.448	266.313	241.117	194.597	185.144	76.0936
20	33.682	32.9982	19.0873	19.5313	15.0242	68.7114	92.4171	90.634	86.1354	67.3404	61.0785	30.3878	2.20156	2.16077	4.48004	5.97499	6.78122	0.489109	0.0858905	0.105301	0.161795	0.487217	0.645493	6.15321	3990.54	1624.14	623.608	389.19	168.452	1.8267	2.84384	4.29664	11.2718	35.7598	77.566	1276.65	1755.53	767.22	143.074	74.608	19.1324	4.5252	44.9607	45.1579	72.2984	73.2353	121.874	201.092	66.318
21	9.91034	15.5987	20.2096	18.7692	37.0105	51.3574	20.7711	17.1673	19.8769	10.6085	15.2192	16.2018	9.37418	6.2686	4.37884	4.90797	2.03382	1.10981	4.04914	5.00845	4.31681	9.10204	6.78529	6.39138	1023.64	877.617	520.294	481.156	144.575	3.83168	4.19276	7.82493	11.2235	65.4564	56.5502	125.282	112.181	139.594	125.31	100.109	83.9169	3.47224	1.08538	1.56205	2.55214	7.07085	10.4815	22.2722	90.0897
22	18.215	24.2494	25.4362	33.9108	30.6882	29.3842	16.302	5.61018	5.79544	9.90779	13.8628	5.8231	5.24528	3.30911	3.47028	2.35467	2.74839	2.4251	6.35031	19.6052	21.3419	10.7675	7.76452	17.5251	1055.86	739.285	263.218	133.865	83.5416	1.40149	5.28604	14.1573	22.3078	31.9464	24.3534	215.297	223.533	213.807	61.7032	59.7392	35.813	0.578967	0.837813	0.734901	1.25996	3.36437	3.43156	16.9028	81.785
23	14.9768	17.1104	14.2594	25.3664	42.9126	71.8494	36.7421	14.9864	14.9246	17.1318	7.99161	9.7796	7.31975	5.1379	6.74813	3.18002	1.36839	0.399818	1.90088	6.4855	6.25865	6.70081	12.1424	9.94021	227.428	169.651	101.053	41.9369	11.2777	0.883251	5.98424	26.3112	24.547	29.1642	18.599	23.4339	30.3689	33.896	14.6879	12.1836	8.29983	2.19057	3.1371	4.41324	4.14528	4.53181	1.51319	2.3057	85.0232
24	26.3911	22.6169	22.2871	27.8511	27.2434	38.3316	17.5166	10.5886	10.2484	30.0064	13.3878	8.94871	4.77386	3.75192	4.05023	2.76959	2.83519	1.63024	5.74221	8.57356	9.00394	2.58035	6.82743	15.1336	2046.7	3204.33	1361.06	448.172	480.111	2.76778	13.5227	27.698	54.4592	16.8659	78.9911	546.779	551.723	879.947	286.084	162.72	166.541	1.70774	2.33164	3.1916	6.17667	7.2655	11.3711	25.6797	73.6089
25	19.6952	42.0672	27.7345	32.4659	35.2309	64.1416	28.837	14.6634	12.1567	31.7968	44.001	29.9203	4.37839	1.51843	2.63583	2.18462	1.93905	0.588307	2.89149	6.03143	7.57235	2.66616	1.29591	2.39891	2312.3	1326.13	800.805	143.643	91.0905	1.20644	3.64417	7.20206	13.132	14.2342	19.0494	170.005	518.449	906.27	304.575	64.3687	48.0127	2.01818	1.31871	1.18964	1.7398	6.28859	14.1084	66.4989	80.3048
26	41.0709	29.0576	15.2992	5.39607	35.4747	51.6483	23.0428	32.6256	22.3394	9.97354	3.9438	NaN	1.62206	7.38262	6.43433	20.3898	2.45631	1.00574	3.39086	2.17883	3.57332	20.2842	65.1403	NaN	10484.8	5078.02	1150.14	2148.35	291.304	11.2262	29.7372	26.886	71.3351	961.748	6056.93	NaN	7173.97	2121.59	175.75	109.825	116.637	9.32193	8.75045	11.8948	19.7572	38.7834	195.876	NaN	58.9291
27	9.35919	15.9634	21.7778	11.1224	38.2122	18.8139	3.43133	3.06151	1.84309	0.579296	3.3307	6.36288	10.5194	6.96636	4.27562	9.07078	2.27543	4.9991	46.189	33.8156	59.3521	236.301	33.1793	15.7054	467.759	225.231	137.845	437.094	157.693	3.90916	83.2724	30.4317	42.306	246.397	69.3431	108.493	40.503	38.54	31.0901	46.3516	97.5249	0.700194	1.82389	0.918704	0.708578	1.15877	2.31797	6.94516	90.6408
28	27.6941	22.7751	7.28892	14.1351	10.9664	46.9513	32.0296	11.6695	8.33815	6.41393	6.05941	2.2248	3.02032	3.76742	13.9924	7.73298	10.1051	1.16622	6.32329	8.60253	11.6107	16.5987	21.1654	48.54	688.437	1073.92	1932.27	260.361	120.663	0.823584	4.62632	7.39144	13.9954	31.0493	49.2079	81.2524	294.899	293.972	138.792	33.562	14.12	0.704999	0.794654	0.897394	1.21806	1.93572	2.61297	1.67349	72.3059
29	7.80562	5.54061	15.8534	50.7643	48.8284	14.1667	10.4011	14.1009	19.8203	12.9658	23.6931	NaN	14.6547	21.3898	5.69899	1.06786	1.1007	6.74978	9.03339	7.89209	7.12932	11.4083	3.23728	NaN	532.392	668.112	148.91	14.1156	8.80486	12.1208	16.9652	75.8623	124.267	223.471	149.377	NaN	38.3896	32.8167	25.5296	13.1207	8.45293	1.79288	1.97699	15.4845	20.1622	23.1425	46.5356	NaN	92.1944
30	5.68681	7.24274	3.92249	18.1296	23.1583	42.0055	21.3572	14.0296	12.8358	5.98503	3.49357	1.99044	23.4943	13.6141	41.7212	6.09894	3.66815	1.48802	3.99833	6.313	7.20387	20.8921	37.1565	64.2986	492.65	736.581	2964.89	383.518	149.894	1.38251	5.16494	15.3595	18.3469	63.1593	115.622	170.47	26.5415	57.3523	60.7708	66.3376	43.3083	0.89388	1.25802	2.43541	2.55838	3.21962	3.59197	2.98707	94.3132
31	34.2986	23.7271	19.8913	26.6829	24.1612	48.7624	14.2417	4.2918	2.28147	5.47945	3.19805	5.78167	2.24285	4.14071	4.30014	2.97151	3.58464	1.11942	6.89807	26.812	45.3035	19.9197	36.7532	18.3515	561.746	1381.51	468.15	70.07	24.35	1.53302	17.4682	72.3847	113.269	63.0651	224.623	197.151	298.886	342.692	99.7147	21.375	7.13243	1.36381	2.30763	2.72472	2.59179	3.37702	6.38298	12.6331	65.7014
32	11.0632	6.54927	17.3933	24.7651	38.6113	82.0696	52.1539	32.8774	27.6412	17.4495	4.95446	6.52935	9.66752	14.5855	5.85558	3.32371	1.79231	0.219192	1.24209	2.21594	3.10618	5.26189	22.3701	15.438	2050.66	4384.75	1232.59	719.818	192.363	56.8404	40.0111	36.1668	62.0737	91.2416	724.459	1131.64	227.198	299.926	200.543	199.737	101.655	253.481	51.9214	16.0113	21.0467	17.4899	35.5722	72.5239	88.9368
33	22.6718	9.47666	12.8038	15.3568	15.6571	27.9272	26.8923	13.4177	12.2674	13.2257	11.1562	10.9549	3.58606	24.4747	15.0446	6.75693	6.27667	3.33557	3.20584	7.28019	9.42261	7.38319	11.6623	11.2703	443.914	887.463	304.673	50.3147	28.2565	2.76007	4.71044	14.4428	25.6815	35.2242	115.471	127.076	128.931	46.5991	17.2913	7.72646	5.22939	0.859756	1.366	2.118	2.87695	5.29458	13.9352	13.1703	77.3282
34	14.8508	22.1612	13.5267	14.8609	33.2793	51.8422	35.9012	63.2054	64.4038	65.8992	58.0431	59.1871	6.32843	3.85583	6.52748	7.54545	2.1909	0.99218	2.22721	0.609547	0.602436	0.53345	0.793778	0.732806	7853.54	2988.62	1750.75	1772.42	238.242	2.80052	9.89996	6.72189	15.0859	35.3926	52.0676	70.1599	1304.48	788.76	258.598	316.504	110.689	2.97352	4.4467	12.0798	30.703	65.1695	68.0697	94.7966	85.1492
35	13.469	24.7137	27.2501	29.426	12.9804	39.5348	23.2248	17.2402	19.0912	20.1083	12.7409	13.7381	8.02727	3.17328	2.86356	3.60928	6.81239	1.60542	3.64244	4.95056	4.63055	4.11837	6.94164	7.1191	2401.54	1420.74	264.465	137.4	94.002	2.7711	13.1533	34.436	37.2764	110.676	389.908	524.606	354.838	426.52	99.4083	56.2367	13.8285	1.78375	3.28678	7.14767	8.58947	26.7795	55.5441	86.7568	86.531
36	27.5514	25.9739	18.573	34.7853	36.8179	73.4082	30.9837	12.5483	8.7031	5.70811	9.11252	12.1702	2.70887	3.28994	5.14313	2.0464	1.903	0.387174	2.27907	9.9555	15.561	18.6149	26.0517	8.35896	309.538	307.785	250.79	69.8504	31.5801	0.232357	0.744093	4.09694	12.9285	9.0848	10.0436	15.8692	115.959	105.586	48.3766	34.0994	16.2774	0.637137	0.334971	0.479992	0.812084	0.476261	0.743234	1.97519	72.4486
37	12.4091	13.4375	13.1304	10.5484	19.3426	49.2006	34.7268	27.7981	7.64176	8.89821	12.3949	11.4674	8.80166	7.88868	6.73301	8.77199	4.7411	1.12521	1.93546	2.86661	14.7406	15.8763	8.9567	8.40551	312.457	548.324	194.927	114.174	40.0941	2.04834	3.44513	5.3181	18.0851	26.879	26.2332	25.7177	39.3411	77.8476	28.9861	12.465	8.19068	1.79975	1.76895	1.85456	1.29685	2.0249	2.98454	3.21781	87.5909
38	9.76151	21.3472	19.8579	12.997	11.7789	36.8327	5.58177	12.1954	24.5761	5.44101	6.70882	4.013	11.2335	4.6873	4.29648	12.2071	8.48522	3.68657	24.9428	7.65294	3.36694	25.514	18.3349	43.1645	964.56	375.698	195.856	144.696	72.1996	22.3736	249.334	82.6608	22.6507	113.594	97.9092	178.549	96.109	75.1897	43.088	13.9191	8.4705	6.38143	12.0654	10.525	7.05684	4.79849	5.63798	4.33922	90.2385
39	12.4813	37.1705	38.4443	30.0741	35.5593	49.4924	37.9361	53.6071	53.7226	38.4358	22.9332	25.315	8.31374	2.0336	1.74901	3.3278	1.91955	1.08767	1.68569	0.913736	1.06691	2.23889	3.54414	3.87062	1233.33	173.006	332.722	240.977	61.0293	3.73223	31.3236	40.0806	152.978	576.856	606.619	559.267	145.98	95.8617	180.946	99.82	34.9399	3.29327	20.5424	46.5172	169.874	291.646	173.389	159.636	87.5187
40	39.0724	55.0383	49.3129	43.5238	63.3163	77.3105	65.1314	32.2704	23.0077	24.6744	37.3504	6.67645	1.81232	0.930735	1.05426	1.46832	0.628881	0.293587	0.549578	2.96659	4.15899	3.30055	1.99983	16.182	1531.14	1518.81	1195.44	1928.56	623.323	1.29327	1.91281	9.36791	16.44	38.4883	44.9662	230.9	1000.19	1775.3	1143.21	1342.44	930.894	4.40787	3.4801	2.987	4.28162	10.5237	25.8332	14.5357	60.9276
41	9.95793	27.2812	36.403	32.3062	30.4697	21.3381	19.0677	42.1309	45.8923	49.9495	59.8929	57.0572	9.42406	2.93463	1.86077	3.38235	3.44138	4.35806	5.07147	1.90827	1.23096	1.029	0.697319	0.79475	1610.53	807.486	731.403	1112.41	1084.46	17.3978	15.3608	3.84494	2.36755	3.20276	2.10331	1.78643	183.367	288.649	411.129	346.777	293.673	5.05689	2.85039	2.00505	1.95743	3.19932	3.04019	2.34249	90.0421
42	17.5429	20.4973	21.8269	23.6496	13.6302	13.6092	15.8151	12.7953	19.148	19.8728	5.81326	8.29453	4.87084	4.15765	4.03133	3.5152	6.58621	7.62178	5.58423	8.42291	4.28283	4.372	17.9495	13.7184	2022.39	1442.39	897.057	376.745	1280.2	25.0466	21.0267	29.2508	15.6215	8.52136	31.3946	39.5118	404.108	322.45	184.583	99.3992	197.273	3.17412	3.77716	3.36733	3.60575	1.94707	1.78692	3.37215	82.4571
43	9.94917	5.20571	12.8925	24.4267	41.0293	42.2117	28.6353	43.8876	19.3892	7.31747	23.4753	18.361	9.79992	47.0977	11.425	3.81724	1.67887	1.3837	2.86456	1.36958	4.63998	15.9241	4.18378	5.7442	193.195	771.231	189.451	26.1076	9.38148	1.30771	2.53213	2.68447	7.01198	74.4743	32.13	62.3964	20.2969	16.9133	16.5146	7.081	6.6866	0.952289	0.879583	2.24872	1.53422	4.26092	10.0033	12.118	90.0508
44	28.9363	23.7965	15.1547	10.1063	16.4344	58.0887	22.8487	16.3992	22.4269	17.7727	18.8718	15.8994	3.68369	3.54793	6.34208	16.0826	7.2182	0.748218	4.43434	5.28127	3.81335	4.76955	4.47501	6.77563	1543.52	1379.76	340.98	256.402	58.7736	0.606746	4.95542	10.7315	11.5092	36.5291	103.736	120.456	447.883	480.425	52.5247	18.235	7.82222	0.844348	1.09332	2.04261	3.17708	7.71358	24.7874	18.1153	71.0637
45	11.4004	12.9845	14.6476	19.1815	26.924	87.5365	86.0173	89.2561	40.8898	6.30093	27.8453	20.0061	8.32428	8.19339	9.46417	4.29618	2.81936	0.145867	0.174723	0.126814	2.09962	17.4207	4.40839	5.81724	1366.93	788.67	488.399	66.2153	22.7026	0.322568	0.392247	0.475458	2.59635	13.4493	4.72546	5.09621	171.955	106.902	37.7827	15.3867	8.02941	2.33456	3.21613	4.62038	1.277	0.863272	1.13088	0.893529	88.5996
46	13.5433	16.9291	13.3858	12.7545	24.3919	0.712981	2.35089	14.0482	5.58055	4.65442	7.18251	20.0895	8.55431	6.19318	8.597	7.86539	3.32549	194.56	61.6078	11.3685	18.2177	22.0541	14.0091	4.99717	880.23	725.756	265.265	197.108	69.3545	1770.66	689.369	124.978	90.4765	222.42	601.944	416.589	111.159	130.74	30.099	25.8439	21.5368	8.81512	12.1305	18.9626	5.11979	10.62	42.5915	88.7491	86.4567
47	7.74955	10.0634	6.90702	13.1028	9.29756	26.6169	77.9457	84.9037	89.8047	95.6192	95.9923	95.1158	12.772	9.45291	14.086	8.03777	10.4932	2.97356	0.339807	0.188204	0.115398	0.0459908	0.0419361	0.0521123	1377.12	379.057	359.278	204.302	158.287	6.33664	1.85835	2.30231	1.28964	0.900386	1.06226	0.771115	111.715	40.3173	25.1231	24.9995	15.3404	2.11263	8.17047	13.6912	11.3232	19.2177	25.9225	17.8955	92.2504
48	22.511	17.3766	16.4724	19.8107	10.0542	25.4152	29.6707	28.0209	22.0338	20.0123	20.0876	14.9256	3.93907	4.88007	5.21032	4.35614	9.72786	3.43115	2.50955	2.83706	3.94848	4.10229	6.61428	7.00282	1991.32	1079.49	1107.09	429.229	601.139	5.34002	3.41083	5.13375	13.5757	16.5911	58.5148	131.412	492.009	220.254	209.016	102.294	67.3501	1.51803	1.35862	1.94801	3.39975	4.07167	13.2492	21.0189	77.489
49	6.29027	10.2871	9.76851	24.852	10.5605	76.7798	52.0944	32.1146	37.0147	15.7557	23.6436	17.422	16.3451	10.3391	10.3724	3.14229	11.2081	0.305064	0.994618	2.19875	2.28657	5.40751	3.79233	4.89632	1636.83	458.682	256.154	43.0794	71.6839	0.546741	1.14407	2.20107	2.95525	11.4423	20.0159	78.1172	102.454	48.4012	23.5096	13.3933	5.34496	1.82049	1.2024	0.992025	1.24175	2.13033	5.82818	14.9919	93.7097
50	11.4057	8.78809	32.3597	19.866	14.0094	61.2847	68.9658	47.5213	27.0031	11.208	14.9436	24.1064	8.59218	13.8831	2.15663	7.10161	7.44119	0.636341	0.462969	1.19755	3.42571	10.6799	7.79165	3.83407	965.032	1436.7	139.02	57.4874	22.5077	1.35687	1.74431	5.4081	11.1022	38.8687	110.928	105.466	113.064	129.422	61.3538	11.4481	2.62502	2.10669	3.73614	4.5381	3.40036	4.03829	19.5155	32.0345	88.5943
51	20.2461	20.5158	24.1048	24.1001	47.3531	50.2815	32.4406	25.4958	5.49536	15.5118	24.3761	19.9686	4.91698	4.00077	4.05249	3.56447	1.16289	1.08227	2.80227	3.31722	18.0795	6.21141	3.18646	4.41943	555.392	700.544	323.787	591.405	152.753	2.96606	6.38238	12.3534	67.9222	65.3224	36.2553	33.6683	124.169	171.662	101.688	161.699	124.788	3.1785	2.98025	3.38063	3.77042	11.3951	11.4842	8.16065	79.7539
52	52.2379	40.9641	25.6036	17.8162	23.697	38.1919	12.6253	16.1595	16.2786	16.2664	19.5249	16.4019	0.95766	1.64627	2.95182	4.82778	3.9303	2.06102	17.7599	5.39261	6.3114	6.93793	4.62702	6.04024	101.41	178.773	232.104	267.344	156.677	4.59537	37.3401	19.44	32.6545	64.4958	59.4015	76.7736	109.722	101.79	77.467	57.0565	37.6452	2.55624	3.6633	3.76814	5.49488	12.6376	13.0896	12.6087	47.7621
53	27.5798	20.219	20.3855	17.1504	51.0139	31.8427	29.2659	22.4775	24.2248	22.9949	11.6186	7.29134	2.99687	4.0927	4.52856	4.98731	1.04388	2.3293	2.45487	3.74794	3.54305	3.47677	9.01081	12.8851	599.594	1250.83	586.976	270.541	137.356	2.59094	5.4038	32.7212	37.0534	66.0388	175.712	265.207	203.943	314.896	155.426	56.3554	149.493	1.15007	2.08643	8.60166	10.3543	19.235	19.7635	20.7858	72.4202
54	47.3995	54.7226	28.6001	52.5617	45.8848	21.0472	19.3221	51.982	44.7202	37.6129	71.1355	37.1855	1.40284	0.850119	3.68774	0.918653	1.25997	4.20114	7.14907	0.980247	1.31622	1.79477	0.485907	2.15188	1114.97	585.288	803.473	159.841	109.036	27.0325	66.2004	46.2554	40.8161	52.1791	47.174	201.118	831.632	689.154	263.688	172.511	96.5864	6.29795	16.021	48.7283	32.6112	27.2553	118.123	99.8326	52.6005
55	20.781	12.7748	7.69705	8.51613	14.91	48.2274	19.564	28.1248	42.9508	16.6702	16.8872	9.14108	4.51482	7.2663	13.2761	12.6467	6.48414	1.70139	5.69592	2.94664	1.51123	8.21613	6.30777	13.6528	1941.27	1744.51	816.907	129.898	57.5392	8.218	45.0684	29.9564	19.3494	59.1025	40.7513	52.7395	449.595	242.42	51.4214	10.4931	8.69374	7.30859	9.45247	10.0419	14.9338	8.90837	6.03319	4.25014	79.219
56	24.9389	20.6088	22.9679	23.1837	28.3237	43.2274	43.6738	27.1351	19.8656	22.063	16.1616	19.3237	3.59932	4.32778	3.49813	3.76569	2.82495	1.34414	1.44421	3.09586	4.44854	3.80188	5.89885	5.11434	249.143	228.155	157.222	90.3322	28.4686	1.15049	0.785481	1.64004	5.20265	20.6112	13.0147	12.9834	69.5187	57.2889	45.4577	25.1249	10.6102	0.869909	0.551608	0.534225	1.23297	5.43687	2.12296	2.23013	75.0611
57	24.1613	26.7238	34.9481	28.903	12.5909	50.7246	28.6948	37.0888	34.8506	14.6165	17.1906	14.6452	3.92672	2.9763	2.02562	3.44895	8.07742	0.980875	2.68015	1.88595	1.94542	6.5206	6.46556	9.18602	3225.7	5126.75	3058.8	4590.34	3990.21	2.16925	6.85329	19.5948	23.0157	106.692	109.709	148.536	1107.04	1721.87	1479.24	1481.89	445.134	2.21633	2.47225	11.8882	11.9084	14.9823	19.5595	17.145	75.8387
58	9.52227	11.534	16.3181	15.8174	14.8753	73.4662	74.3964	74.1684	63.4565	45.9019	17.2257	22.6879	10.9548	8.83007	5.20994	5.96729	7.59565	0.366863	0.357655	0.373766	0.62013	1.63707	5.12602	3.78622	2127.59	657.549	307.082	416.829	638.967	3.60197	4.87505	5.8112	6.47035	40.4336	161.21	90.3181	202.36	71.4344	58.7399	68.6797	78.982	10.3895	13.9879	16.778	10.2797	20.955	32.2834	25.827	90.4777
59	4.66467	2.52763	21.3579	25.8815	35.812	45.4781	52.494	43.5104	32.0823	4.85625	18.0426	37.2433	23.1467	39.6156	7.70279	3.06017	1.8763	1.21959	0.913491	1.47069	2.55031	21.4546	5.95643	2.05638	11872.8	9053.94	1255.79	344.392	91.0491	6.99687	19.0467	12.3067	28.6565	93.4162	28.9934	21.8525	497.102	231.448	182.387	109.899	43.7345	5.71617	21.4593	10.5884	14.3595	4.34161	5.35585	11.5812	95.3353
60	11.8571	10.5114	10.396	18.7097	18.0849	61.1893	52.151	35.595	23.6257	33.7612	37.504	14.5649	16.0624	10.0862	9.95463	5.24453	4.79982	0.638903	0.955288	1.90282	3.37644	1.9873	1.82387	6.92181	2846.65	4295.32	393.434	121.7	99.0625	1.13893	2.08867	5.25565	14.1174	10.4568	40.7822	193.31	287.688	436.682	42.8701	22.127	20.5451	1.79672	2.19152	2.68064	4.18747	5.392	22.5342	32.5189	88.1429
61	26.5586	37.6368	60.6107	70.008	59.9765	72.7216	34.7461	29.0074	20.6113	10.6941	12.2531	13.9073	3.13461	2.23449	0.655444	0.431196	0.692039	0.437825	2.04332	2.75243	5.54936	8.66454	9.24879	6.57614	91.8594	35.1055	13.0568	14.1143	20.2505	0.653294	2.52127	4.8665	11.4135	50.6798	98.6613	90.6642	29.703	15.2641	19.3801	32.6586	29.6816	2.10862	1.24307	1.8026	1.73989	5.3589	12.9031	13.9934	73.4414
62	24.5137	19.8069	19.0166	23.0441	10.981	51.1692	43.0469	20.2251	16.6699	10.9167	11.4941	3.4121	3.08926	4.17525	4.5436	3.62504	8.68005	0.973376	1.35997	5.96374	5.75128	13.5328	8.72671	34.5714	780.792	471.673	262.705	158.196	114.966	0.6559	1.32791	7.72176	14.8918	32.6455	31.4771	182.9	251.402	111.211	58.2858	43.6802	13.5339	0.661587	1.00712	1.08601	2.80556	2.51911	3.83932	4.98987	75.4863
63	18.6898	18.4558	27.0539	22.3548	15.8208	73.3596	49.0483	13.4779	5.97999	8.39349	6.74836	4.21106	4.39316	4.72057	2.75519	3.72456	5.64841	0.417747	1.0754	8.32558	17.5071	13.6704	20.2664	40.3609	3160.02	3229.29	1388.7	418.779	858.505	3.67118	8.38006	60.0541	115.679	39.6002	65.1463	88.9143	711.72	740.015	534.385	104.147	149.468	11.3407	7.902	8.32067	6.54539	2.94514	3.24193	1.95817	81.3102
64	23.6599	15.1291	13.8334	24.7633	14.2431	34.0318	18.1449	25.5181	10.9945	18.1494	14.0798	17.0684	3.50669	5.94517	7.03298	3.10514	6.51592	2.02088	5.69063	4.43318	9.70553	4.96145	6.28261	5.66493	63.1591	152.055	142.799	99.7061	112.719	6.58553	34.6174	48.495	99.2255	46.0365	42.6396	35.2881	18.3032	25.6691	21.2961	33.085	17.6722	3.32771	6.42373	11.4613	10.5267	9.32115	6.89058	5.81432	76.3401
65	17.1512	8.67347	13.5405	21.4949	27.2537	71.5884	34.1834	17.8508	28.1254	16.2873	42.6703	18.8694	5.46417	11.386	7.81778	4.46341	3.07615	0.409734	2.53467	5.4407	2.8264	6.3881	2.35307	6.34687	283.874	1229.77	872.16	136.057	28.0885	0.870904	3.64248	10.2249	16.3706	102.006	83.8456	209.755	47.7258	100.905	113.268	27.0232	8.73299	2.6055	1.59953	2.06442	5.50238	17.8708	37.3888	27.2315	82.8488
66	5.01512	15.7165	13.3343	9.65534	28.7597	59.1489	57.8198	69.9943	45.0138	21.6892	14.6484	18.6053	20.7656	6.33391	7.39151	12.3405	3.37684	0.700061	0.775576	0.452204	1.43925	3.69464	9.49377	4.51262	2892.16	1592.11	2636.32	2416.7	943.316	3.70681	4.52874	9.14425	54.1606	246.149	555.619	454.707	144.383	259.965	341.281	227.439	295.22	5.36141	6.41841	19.9669	32.1453	66.5778	64.2887	99.0918	94.9849
67	23.4049	21.118	18.3259	29.6027	32.7407	34.0354	19.8505	37.0412	20.4475	18.2139	16.0657	6.88274	3.41482	3.92425	4.58159	2.74986	2.49004	2.15245	4.0861	1.79011	5.57632	5.72571	5.62293	14.5235	2336.74	430.102	202.117	237.321	106.22	4.50622	16.8815	25.2324	107.529	251.665	327.319	779.154	695.245	116.943	43.9544	75.0151	41.2418	2.22546	4.36065	13.5575	22.6963	51.7538	62.1645	55.934	76.5951
68	22.8007	11.1086	11.8079	31.9224	46.7263	47.8701	35.7636	19.3919	39.522	20.0629	7.60879	9.96605	3.94648	8.30331	9.35559	2.34738	1.14974	1.13519	2.03288	5.70841	2.05067	7.40583	13.3304	10.1755	251.44	773.617	674.203	281.933	138.584	2.27664	6.77459	29.2683	34.0738	130.352	231.521	270.343	71.0908	95.3978	69.1477	124.631	119.73	2.04065	3.08853	5.88213	21.2168	21.9454	18.0645	25.6676	77.1993
69	8.33172	8.90653	10.1879	14.0678	32.2005	80.7087	76.6267	79.6068	72.9177	55.723	30.0716	22.0214	12.8588	10.9525	15.7295	10.6139	2.37337	0.242424	0.306498	0.27775	0.386776	0.833268	2.77248	3.77902	1488.45	1202.8	1721.7	686.99	254.268	0.54881	0.52958	0.688157	2.48416	4.20349	9.99241	37.3171	121.294	112.717	150.875	89.1383	117.281	2.55066	1.73903	3.03159	6.45523	5.17522	4.15607	9.97352	91.6683
70	18.8701	13.8177	15.9703	37.9501	40.7753	27.0165	12.3027	20.1344	12.7784	5.37774	15.0635	15.1056	5.35322	7.73028	5.80825	1.84834	1.50298	3.2561	7.70465	4.59857	10.5573	19.167	6.00079	5.9629	671.428	1204.16	285.637	37.3627	35.3912	26.9726	56.5232	44.4839	37.7926	44.5242	13.1749	10.8092	118.828	157.999	45.9286	20.1397	24.4446	9.32051	7.36839	10.8161	3.98254	2.32923	2.23188	1.81105	81.1299
71	20.6106	23.0311	15.288	20.2021	17.323	16.3694	8.17666	9.16365	12.383	9.32268	10.3508	7.17888	5.44318	4.00156	8.18218	4.43309	5.10364	8.50332	12.422	14.0751	7.57167	10.322	16.0127	24.0496	2659.49	1537.87	1553.31	201.447	107.584	62.8496	164.329	234.344	58.8459	59.7139	116.582	498.306	416.936	321.617	135.132	44.3761	21.675	5.58016	13.0762	15.2422	7.85249	5.76075	6.72101	28.1707	79.3894
72	16.086	16.6783	11.6446	17.7135	22.0029	62.9824	68.1111	41.2202	20.2812	15.3918	8.06612	9.53626	5.52406	5.51162	8.20916	5.80036	4.11076	0.600171	0.472326	1.49875	4.85846	7.07043	12.3711	10.7203	3763.24	3193.23	612.189	261.861	92.4261	0.973015	0.874199	2.56581	7.31966	13.3338	31.0413	50.9651	656.644	660.886	74.6952	50.2968	25.9078	1.65763	1.89409	1.71594	1.52104	1.88942	2.5929	4.54283	83.914
73	16.2944	19.9767	17.0106	21.4894	29.3887	68.937	27.9414	18.0623	13.4545	15.2945	9.65631	9.84296	6.16423	4.36294	5.14991	4.23275	2.46918	0.466535	6.98948	9.95259	7.06724	6.68495	10.4728	15.1926	1997.87	2707.24	463.473	133.467	114.372	2.39402	13.6322	23.1247	33.0639	44.4897	63.9433	112.74	366.037	609.448	78.8564	32.324	45.7224	5.27678	2.7808	3.1092	4.71809	6.90687	6.36353	6.6072	83.7056
74	17.3488	7.79045	17.5713	24.4345	16.6219	17.0621	10.9941	6.68309	5.35196	8.87896	16.5385	7.95246	4.91582	13.403	4.75537	3.25518	6.18562	6.08504	9.08082	15.6507	22.5214	13.4561	6.07831	12.9839	930.024	1436.7	116.165	39.4013	35.6972	5.42298	31.6464	52.6666	54.022	32.1331	19.7334	37.9084	187.049	108.728	24.3464	12.2194	6.42288	0.795321	3.69472	3.16597	2.33717	2.46137	3.26125	3.01434	82.6512
75	33.3882	26.3587	20.3371	27.4842	25.7056	27.5107	30.8419	34.5981	31.1476	14.6698	4.09906	9.12859	2.97099	2.82116	4.24099	2.70648	3.43571	3.18662	2.63369	2.11304	3.00016	6.21674	24.3032	10.5667	293.207	245.264	84.6011	19.4134	9.02908	4.39542	9.91241	3.46731	6.33392	15.2944	83.8398	40.6734	120.334	86.7824	20.7606	6.96164	2.72008	1.10901	3.39827	1.86259	2.21709	2.47862	3.44738	3.70689	66.6118
76	38.6408	25.4677	16.5023	15.019	15.3703	31.7425	20.1291	5.47504	12.5753	28.433	3.76334	6.05751	1.76649	3.22933	5.10284	6.25675	5.66627	2.46569	5.47244	24.7115	20.307	4.86593	28.3254	17.0323	706.677	1158.5	164.711	85.9945	76.424	2.32334	7.7921	35.5702	52.3071	63.6062	127.977	94.8327	412.299	315.481	32.5087	13.9799	13.6453	1.05899	1.24885	1.54084	6.34835	22.3721	4.7328	5.62694	61.3592
77	15.4838	23.584	57.4008	53.972	67.8021	39.259	24.9509	9.53592	10.4846	21.9946	13.7915	16.6618	6.03048	3.48609	0.814487	0.888416	0.493782	2.09553	3.12379	10.1302	9.06725	4.55818	8.50021	6.33473	157.94	129.136	19.8828	25.4542	6.91731	1.32256	4.34857	11.2683	20.017	15.8523	48.7586	52.7594	25.0214	34.8158	23.9654	28.5098	13.1296	0.56876	1.4449	1.09514	2.23075	3.43231	6.27255	7.99997	84.5162
78	24.677	37.7446	22.6236	35.2062	33.427	30.9736	44.5286	46.9972	75.0695	56.5933	20.0576	61.0883	3.14956	1.68199	3.89922	1.99908	2.11133	2.64213	1.50672	1.32686	0.385186	1.04455	4.70775	0.839299	404.03	217.729	550.43	128.136	85.1149	14.2152	26.336	92.0758	121.702	475.071	808.142	277.739	129.209	128.946	136.851	66.1919	41.1137	5.37238	21.8833	73.9296	391.639	520.677	164.296	435.833	75.323
79	41.0237	43.3489	26.4454	27.0509	43.49	39.5826	27.6803	25.3866	29.5029	35.1725	46.7639	43.7705	1.72724	1.37053	3.34021	2.90917	1.44722	1.71916	2.83884	3.54868	2.48311	2.01928	1.27322	1.39636	561.872	182.291	43.7212	18.6892	10.3931	3.13869	12.9824	21.1605	23.2744	48.7648	69.322	109.24	337.346	156.053	15.5495	6.4762	7.70762	1.64078	4.74948	6.50738	9.53382	25.6794	58.7697	82.0638	58.9763
80	29.6787	17.4781	34.2469	50.744	42.6647	73.7114	47.3189	26.4208	20.2474	26.4629	16.42	17.0496	2.78437	5.23	1.96305	1.02332	1.44773	0.38685	1.23719	3.36938	5.2974	2.9153	6.42908	5.10163	393.799	312.373	35.9707	16.4326	11.1082	0.594756	2.22035	4.99605	13.3334	32.6162	51.2173	63.2293	162.475	64.7378	18.0253	17.2539	7.76214	1.4673	2.0708	1.69604	2.91878	10.752	8.92159	13.1775	70.3213
81	14.82	18.7799	20.0924	31.4147	23.1041	34.1458	26.6933	11.741	9.7793	13.0474	7.03391	9.73231	6.57694	5.08896	5.29882	2.24992	3.57387	2.02818	3.86313	7.91744	10.2347	7.4019	16.1305	12.0325	2108.22	444.189	113.043	30.3299	40.7402	14.4487	55.4708	64.6655	92.7219	70.3376	111.078	443.382	402.717	98.4602	19.8852	13.4387	11.9121	7.09533	11.3564	8.25255	9.22969	9.99705	7.03899	38.0739	85.18
82	22.4345	11.872	13.3662	24.5971	12.2549	6.76096	9.39081	12.386	7.34039	14.5135	17.6457	2.68996	3.6675	8.05319	6.78326	3.39772	8.67878	16.5999	10.2764	8.1644	13.8519	7.36626	7.08409	72.59	3028.23	6546.43	1535.33	544.868	576.643	35.4387	23.9502	31.0237	105.693	73.1783	81.455	877.629	836.417	863.245	213.328	166.605	74.9871	2.19581	2.28108	4.33535	7.70831	10.8043	12.0561	11.5406	77.5655
83	52.7238	30.066	26.2399	31.0879	50.7975	21.8292	23.7716	22.5631	32.4401	65.3699	68.2893	83.0812	0.997108	2.47501	3.34359	2.38929	1.01073	4.17391	3.97077	3.59974	2.71872	0.547616	0.487639	0.205025	210.974	437.664	640.362	665.378	206.023	23.5892	14.1238	7.21641	5.81871	1.71407	1.23926	0.462507	219.066	173.6	217.281	279.202	201.472	5.29275	3.93662	2.04652	2.26528	3.29888	2.58266	2.28403	47.2762
84	41.6473	69.0463	40.432	41.3269	41.2237	40.7228	67.036	59.6371	35.2443	47.4465	17.181	43.5529	1.42934	0.476148	1.69456	1.67507	1.47901	1.70269	0.554237	0.728841	2.57869	1.36296	6.34902	1.5251	682.071	195.742	449.909	180.306	76.6755	583.419	193.251	279.24	669.95	313.096	587.886	131.83	498.675	418.043	242.964	110.181	54.7627	321.185	355.572	387.466	311.578	266.407	110.148	107.371	58.3527
85	28.0588	25.8136	22.9636	20.1995	19.031	72.3468	71.0355	44.4056	46.2193	41.7698	24.8753	16.8851	2.7842	3.57432	3.55217	4.09653	4.61868	0.405754	0.414171	1.28437	1.2099	1.53348	3.35595	6.4598	300.601	527.569	746.834	788.099	764.42	12.7171	6.61301	11.7113	46.1276	204.181	818.943	849.789	113.052	163.03	229.149	194.481	174.487	31.7088	16.855	9.08727	34.3054	123.152	266.87	146.544	71.9412
86	44.4547	39.6792	7.87304	16.0648	10.7566	17.0484	20.3784	14.6079	43.4251	43.9161	50.2503	23.0366	1.41567	2.33116	14.7567	7.13549	8.8683	5.2187	4.79405	9.64979	1.41219	1.2984	1.13917	4.5658	307.046	406.823	701.068	383.027	176.036	9.92598	52.3769	55.3936	42.4601	75.2178	63.161	113.351	261.423	294.633	50.7649	55.9451	20.5104	1.81674	12.5027	6.2044	29.2364	58.0734	62.8977	27.6207	55.5453
87	29.8361	33.8873	35.8479	50.6164	52.0235	63.9467	39.3532	31.0154	34.3461	29.8945	14.2681	19.4383	2.66617	1.98897	2.02332	0.990557	1.00637	0.582872	1.66926	2.27216	1.94123	2.44326	9.14513	4.32642	689.245	270.76	66.1132	19.8293	8.97113	1.56833	8.64084	13.8706	17.5065	70.6877	154.741	84.8525	239.933	134.537	33.7793	21.408	9.46261	2.96435	4.68166	6.13447	8.77433	28.2109	19.3794	19.007	70.1639
88	6.9872	15.0266	17.4501	8.42174	12.38	66.9834	48.1021	56.5369	46.1253	27.4926	10.5781	4.0872	13.6961	7.35831	5.52685	11.5723	7.17178	0.690266	1.14677	0.813915	1.50926	3.6472	8.89454	39.9242	4117.83	2538.06	1838.38	1737.48	893.546	3.18775	8.24507	8.29911	18.673	32.7083	51.827	349.17	299.293	333.207	344.408	145.762	124.649	7.91155	7.52571	10.6319	13.2962	9.50237	6.1297	8.31694	93.0128
89	19.279	20.3026	58.4469	38.4366	25.4604	60.8014	58.5752	40.8761	34.7872	27.7845	24.2579	17.2108	4.65514	6.64277	0.798259	1.70104	3.44982	0.657811	0.793645	1.85042	2.10509	2.68005	5.36184	5.18221	442.482	697.673	51.3262	50.9213	157.427	8.38431	10.5748	57.1294	37.1906	61.4368	120.47	194.016	97.2744	119.62	57.6452	31.3536	49.7607	12.6932	17.3803	36.2038	17.6646	23.1039	35.4125	38.4921	80.721
90	74.7542	67.2416	71.2057	61.358	61.6634	63.3549	68.6489	76.056	85.4471	80.9328	92.6576	89.6046	0.360216	0.513169	0.41249	0.677738	0.707535	0.636967	0.468547	0.329778	0.172145	0.240055	0.0807929	0.116851	422.215	187.478	86.601	103.743	84.3688	16.6414	9.3485	14.4012	19.553	43.0713	28.7584	57.003	1376.63	426.928	233.219	162.759	138.557	28.2306	20.8003	45.3737	118.882	163.955	381.365	504.057	25.2458
91	33.9034	22.9796	30.8091	13.3551	17.9253	28.714	22.9534	34.7554	24.9038	6.8911	5.52235	6.9915	2.48268	3.58229	2.32363	9.57135	5.22148	2.94281	4.02469	2.01943	3.57198	14.4918	17.532	15.053	522.05	508.299	59.5154	82.2385	32.4069	5.55556	12.8224	6.65567	16.623	38.5107	51.3683	32.8331	218.443	145.527	22.2665	8.18983	6.85685	1.91246	3.53071	3.68057	4.8327	2.63041	2.87924	2.23221	66.0966
92	40.4366	26.4451	31.9916	38.7867	18.6692	45.0403	21.8519	12.6453	7.2479	6.90363	7.7275	6.44904	1.58261	3.14438	2.17866	1.90557	4.65436	1.27925	4.04678	7.33651	23.3091	15.2435	15.1643	14.7578	1672.28	3624.14	560.238	123.985	156.434	1.20997	5.26971	20.6725	54.0726	50.1935	51.9798	69.2677	1161.09	1182.05	240.096	70.0824	37.286	0.924586	1.24395	2.9788	2.80816	3.4963	3.72161	4.72046	59.5634
93	11.3161	30.3714	29.7443	37.0981	31.9341	32.5559	8.57546	12.8605	21.7056	16.9062	31.9571	59.0861	9.57596	2.81591	2.79057	1.9123	2.24161	2.53383	10.8698	7.75928	4.50176	5.99094	2.57729	0.838853	3256.77	1034.67	215.328	91.3805	40.5393	5.46226	23.4105	36.1209	44.0293	126.065	268.024	250.275	335.527	369.577	92.2246	47.3642	18.2422	2.24019	2.14704	4.9797	8.92719	24.653	121.081	368.32	88.6839
94	16.043	16.1563	40.9376	49.4905	27.4444	47.3308	23.4114	8.81788	15.9042	10.6942	4.90034	5.76607	5.99364	8.04559	1.44867	1.03783	3.33851	1.17793	4.0772	10.8244	5.41114	13.2126	23.7185	18.1457	1104.38	1602.32	152.485	23.233	23.6661	0.73703	5.55433	18.599	6.91547	22.5342	26.1145	18.9042	202.647	339.696	105.649	21.2317	7.81303	0.666841	1.3656	1.71273	1.2643	2.01448	1.1578	1.06791	83.957
95	32.9636	27.8179	31.5802	29.0892	28.5938	63.4589	31.3934	28.9686	22.1819	4.29859	2.08377	3.23049	2.2934	2.87138	2.18075	3.32748	3.57278	0.782902	2.20916	2.54434	3.71607	28.057	48.1094	32.1467	85.0552	49.5712	25.0901	27.6405	22.5526	1.59842	3.80415	8.5201	12.8774	81.0918	88.6221	57.9766	37.1921	17.7333	11.5702	9.42291	6.97467	2.3057	1.7079	3.40723	3.38289	3.30291	1.86662	1.79711	67.0364
96	55.0996	43.661	38.3012	61.4101	36.8225	16.483	18.3883	9.39589	4.25233	3.18492	4.04236	8.57619	0.890618	1.45724	1.70602	0.676609	2.0947	5.87752	4.87466	12.4512	29.1981	33.7269	25.8446	13.665	284.395	547.049	357	59.907	68.3415	11.4771	27.9256	98.1346	182.348	166.976	162.915	149.307	320.911	391.578	196.39	88.8541	37.144	1.99035	6.41436	7.9088	7.07973	5.09148	6.52336	13.4167	44.9004
97	57.4156	47.7547	35.2652	40.5559	42.4065	76.6238	60.217	36.6061	35.3361	27.1011	19.216	35.1093	0.778419	1.12411	1.87215	1.48687	1.41246	0.310632	0.711964	1.82595	2.20363	5.49705	5.05935	2.83903	641.265	1058.02	437.667	29.3287	20.738	1.97083	6.68739	16.9081	14.7611	40.1571	50.2797	25.0526	877.407	931	211.131	19.5954	14.7207	6.36091	8.78699	9.18687	7.046	10.099	11.0716	10.4007	42.5844
98	43.3754	37.3045	53.1063	52.3674	48.7777	38.5498	42.2187	27.0398	33.7155	19.0304	19.6712	16.75	1.37726	1.7367	0.941731	0.944723	1.08889	2.03416	1.62384	3.0771	2.4902	4.46951	5.69651	5.81432	1592.82	556.915	212.646	56.2005	36.0594	3.00294	6.93069	11.4637	15.1263	53.5279	66.3665	31.6883	1253.76	305.907	212.868	62.6147	33.6372	1.25639	4.55328	4.08861	7.33292	12.2619	13.3026	5.47963	56.6246
99	7.88913	6.66557	9.44179	11.3545	13.7883	49.1529	24.1813	28.8112	24.3778	21.864	14.7838	8.94716	13.2633	16.2372	10.8324	8.07848	6.86056	1.17874	3.66865	2.70573	4.92263	4.0597	12.3145	12.1985	788.656	1521.03	130.12	39.5522	19.2645	1.00293	7.77961	7.2415	13.364	10.5233	19.8522	22.3413	56.6529	86.9035	11.911	5.07915	2.75543	0.778165	1.97642	2.78806	2.95981	2.64173	1.82394	1.8457	92.1109
100	21.6058	32.896	27.8489	22.8882	38.8479	34.169	17.2772	31.3841	36.9863	28.9077	18.7774	29.6658	3.95572	2.11537	2.69686	3.68461	1.64273	3.07453	5.36992	2.26301	1.72023	2.66288	10.384	3.05765	1083.31	631.54	1814.6	3688.05	163.917	6.28806	24.8259	132.195	89.242	107.383	365.059	131.31	273.1	317.632	668.188	864.662	100.419	2.11447	6.01551	57.7178	51.1706	39.4095	61.6259	56.3782	78.3942
101	24.1991	19.7794	23.3503	21.7435	35.9651	23.7628	8.52979	15.3714	21.6078	6.72947	9.29682	27.3336	3.39691	4.95548	3.52193	4.06961	1.96552	3.60457	12.1284	5.87634	3.88492	29.498	12.4709	2.76518	517.226	280.696	134.238	56.1221	13.043	5.50381	26.2691	26.7461	24.4577	129.056	125.61	34.0046	181.42	55.4691	45.9355	13.6176	6.25912	1.5918	2.3519	4.65825	6.38579	4.23398	11.1265	12.5321	75.8009
102	12.2952	36.9437	33.5147	15.9989	17.775	59.7481	49.7208	68.7412	38.8191	18.1055	44.9627	43.8873	14.417	1.89923	2.55227	6.11754	5.18438	0.714272	1.42361	0.4796	1.92933	5.85853	1.31072	1.58709	635.183	125.36	29.8816	35.8781	31.8808	1.06645	4.22244	5.62616	12.1156	37.6445	19.7282	26.485	53.6982	63.1277	15.7809	5.87464	6.0339	1.57517	3.86574	11.3728	6.97404	6.29019	15.2918	16.3072	87.7048
103	13.4757	13.4979	19.8033	33.9427	21.5966	90.4425	92.1227	51.0581	32.3363	13.6348	18.8485	13.4074	7.11582	7.82753	4.16691	2.0262	4.14296	0.108962	0.0908925	1.07397	2.19083	6.98736	5.64673	7.02403	804.098	277.833	103.928	17.0547	42.9575	1.16099	1.24264	7.81708	12.1864	81.4388	173.502	1150.11	104.443	37.0023	23.6171	8.59815	10.9496	11.2363	14.7687	8.58648	5.56342	10.7685	46.4551	148.801	86.5243
104	29.4188	29.597	43.7947	42.8387	33.3621	37.6419	23.242	41.9043	20.5847	21.0866	21.5368	11.0399	3.7007	2.90708	1.31992	1.43487	2.1304	1.93253	3.57817	1.44385	4.43561	4.17316	4.40608	9.72373	2126.03	1227.85	114.897	59.7723	46.842	3.5535	8.86118	12.8737	31.6066	39.1118	45.5411	79.7444	673.731	393.653	83.4776	45.6725	22.3071	2.11925	2.53297	8.64946	7.4226	9.34285	9.88528	8.02726	70.5812
105	25.898	10.9706	23.8289	18.4475	15.4714	42.9659	42.0906	15.8951	6.6161	9.21807	1.63882	2.41991	3.24828	10.148	3.77524	5.38669	5.80639	1.40202	1.68862	6.16021	15.6779	31.6348	69.839	46.7646	1853.65	6006.11	1359.55	1068.68	806.912	4.07944	15.9497	76.3759	125.41	270.826	1009.18	545.045	597.389	593.881	369.491	232.111	138.892	2.97686	8.62406	11.7728	8.06921	10.4875	15.2309	10.9965	74.102
[truncated: 12 more columns]
